# Supplementary material for: Inhibitor Trapping in Kinases
Source: Int J Mol Sci. 2024 Mar 13;25(6):3249. doi: 10.3390/ijms25063249 (PMC10970472; doi:10.3390/ijms25063249)
Supplement: Supplementary file 1 [file ijms-25-03249-s001.zip]

Archive with 1 entries (1 files):
- ijms-2872227-supplementary.pdf
